# Supplementary material for: Academic motivation, procrastination, and adjustment: Exploring their impact on student profiles and academic performance
Source: PLoS One. 2025 Nov 18;20(11):e0335913. doi: 10.1371/journal.pone.0335913 (PMC12626312; doi:10.1371/journal.pone.0335913)
Supplement: S1 File — (ZIP) [file pone.0335913.s001.ZIP]

Archive with 3 entries (3 files):
- DataSet.xlsx.csv
- CodeBook.pdf.pdf
- Appendix (Cluster Evaluation).docx.docx
