# Supplementary material for: Academic motivation, procrastination, and adjustment: Exploring their impact on student profiles and academic performance
Source: PLoS One. 2025 Nov 18;20(11):e0335913. doi: 10.1371/journal.pone.0335913 (PMC12626312; doi:10.1371/journal.pone.0335913)
Supplement: S1 File — (ZIP) [file pone.0335913.s001.ZIP › DataSet.xlsx.csv]

X1_Gender	X2_Age	Υ2_GPA	Year_of_Study	Final_3_kMean	PASS_SCORE	Μ1_AMS_EAG_Score	Μ2_AMS_EXP_Score	AMS_ELK_Score	Υ1_SACQ_Academic_Adaptation	ID
Female	24	8,5	3	Cluster 1:Highly Motivated and Well-Adjusted Students	5	6	6	2	174	2
Female	21	7,31	3	Cluster 1:Highly Motivated and Well-Adjusted Students	11	7	7	1	182	4
Female	21	8,5	4	Cluster 2: Moderately Motivated and Adjusted Students	9	6,25	5,5	1	169	5
Female	22	6,8	5	Cluster 2: Moderately Motivated and Adjusted Students	12	6	5,25	2,25	137	7
Female	24	7,1	2	Cluster 2: Moderately Motivated and Adjusted Students	13	3,75	3,25	1,25	139	8
Male	22	8	3	Cluster 1:Highly Motivated and Well-Adjusted Students	10	3,5	5,25	1,25	176	9
Female	25	7,5	5	Cluster 3: Procrastinated and Poorly Adjusted Students	16	5	4,5	3,75	117	10
Female	27	7,3	1	Cluster 2: Moderately Motivated and Adjusted Students	14	6,75	5	1	133	11
Male	18		4	Cluster 3: Procrastinated and Poorly Adjusted Students	15	5	5	5	123	12
Male	24	7,6	4	Cluster 3: Procrastinated and Poorly Adjusted Students	18	4	3,5	2,75	117	13
Female	23	6,2	4	Cluster 3: Procrastinated and Poorly Adjusted Students	8	3,25	2,25	1,5	107	14
Male	24	6	3	Cluster 1:Highly Motivated and Well-Adjusted Students	10	6	6	2	162	15
Female	22	7,6	3	Cluster 1:Highly Motivated and Well-Adjusted Students	5	7	7	1	184	16
Male	21	6,5	2	Cluster 1:Highly Motivated and Well-Adjusted Students	10	7	7	1	156	17
Female	22	6,7	2	Cluster 3: Procrastinated and Poorly Adjusted Students	14	1	3	1,75	97	18
Male	21		2	Cluster 3: Procrastinated and Poorly Adjusted Students	19	4,75	6,5	2	118	19
Female	20	9,03	3	Cluster 1:Highly Motivated and Well-Adjusted Students	5	7	6,5	1	193	20
Male	21	7,5	3	Cluster 3: Procrastinated and Poorly Adjusted Students	13	1	1,5	7	72	21
Female	21	6,3	2	Cluster 2: Moderately Motivated and Adjusted Students	14	4,75	6	1	126	22
Female	21	6,75	1	Cluster 3: Procrastinated and Poorly Adjusted Students	7	1,25	2,75	6,25	121	23
Male	19		1	Cluster 3: Procrastinated and Poorly Adjusted Students	21	4,5	6,5	2,25	113	24
Male	21		4	Cluster 1:Highly Motivated and Well-Adjusted Students	11	6,75	7	1,25	178	25
Male	23	7,63	1	Cluster 1:Highly Motivated and Well-Adjusted Students	8	6	6,25	1	153	26
Male	20		3	Cluster 1:Highly Motivated and Well-Adjusted Students	7	5	6,75	1,25	164	27
Male	21	6,08	1	Cluster 3: Procrastinated and Poorly Adjusted Students	11	5,5	5,5	1,5	122	28
Male	19		3	Cluster 1:Highly Motivated and Well-Adjusted Students	5	7	7	1	193	29
Female	21	6,8	3	Cluster 3: Procrastinated and Poorly Adjusted Students	14	5,25	6,5	1,5	137	30
Male	21	6	1	Cluster 3: Procrastinated and Poorly Adjusted Students	12	5	5	5,75	96	31
Male	20		4	Cluster 2: Moderately Motivated and Adjusted Students	10	2,5	7	1	135	32
Male	22		2	Cluster 2: Moderately Motivated and Adjusted Students	16	6,75	7	4	131	33
Male	20	7	4	Cluster 3: Procrastinated and Poorly Adjusted Students	16	2,75	6	1,25	125	34
Male	22	6,7	4	Cluster 2: Moderately Motivated and Adjusted Students	7	6,25	5,5	1	157	35
Female	22	8,5	4	Cluster 2: Moderately Motivated and Adjusted Students	12	6,25	6	1,25	159	36
Male	2	5,7	3	Cluster 1:Highly Motivated and Well-Adjusted Students	10	4,75	4,5	1,25	151	37
Male	22	7	1	Cluster 2: Moderately Motivated and Adjusted Students	8	5	4,75	1	133	38
Female	19		2	Cluster 3: Procrastinated and Poorly Adjusted Students	14	6,5	5,5	1	152	39
Female	20	7	3	Cluster 3: Procrastinated and Poorly Adjusted Students	13	5,75	5,5	1	132	40
Female	21	6,8	1	Cluster 2: Moderately Motivated and Adjusted Students	22	6,75	4	1	132	41
Female	18		2	Cluster 3: Procrastinated and Poorly Adjusted Students	19	3,75	4,5	3,75	126	42
Female	20	8,5	1	Cluster 3: Procrastinated and Poorly Adjusted Students	8	6	6,5	1	134	43
Female	19		3	Cluster 2: Moderately Motivated and Adjusted Students	13	5,5	4	1	145	44
Male	21	9	4	Cluster 3: Procrastinated and Poorly Adjusted Students	9	6,25	6	1	152	45
Female	22	8,14	3	Cluster 1:Highly Motivated and Well-Adjusted Students	9	6	6	1,75	163	46
Female	22	7,67	1	Cluster 1:Highly Motivated and Well-Adjusted Students	11	6,5	6,25	1,5	166	47
Male	19		4	Cluster 3: Procrastinated and Poorly Adjusted Students	5	4	5	2,25	140	48
Male	21	8,53	2	Cluster 1:Highly Motivated and Well-Adjusted Students	11	5,75	1,75	1,75	159	49
Male	20	6,68	1	Cluster 2: Moderately Motivated and Adjusted Students	13	2,75	5,25	2,5	138	50
Male	19		1	Cluster 2: Moderately Motivated and Adjusted Students	16	4	4	1	141	51
Female	19		6	Cluster 3: Procrastinated and Poorly Adjusted Students	12	5	6,75	1	137	52
Male	24	6,94	6	Cluster 3: Procrastinated and Poorly Adjusted Students	13	5,5	4,25	4,5	93	53
Male	25	6	1	Cluster 2: Moderately Motivated and Adjusted Students	13	5,75	2,25	1	137	54
Male	19		2	Cluster 3: Procrastinated and Poorly Adjusted Students	15	4	7	7	103	55
Female	20	8,56	4	Cluster 2: Moderately Motivated and Adjusted Students	7	6,75	2,5	1,25	157	56
Female	22	8,6	2	Cluster 2: Moderately Motivated and Adjusted Students	11	6	4	1	142	57
Female	21	7,7	4	Cluster 2: Moderately Motivated and Adjusted Students	16	6,75	3	1,25	143	58
Female	22	8,96	3	Cluster 1:Highly Motivated and Well-Adjusted Students	8	5	6,5	1	158	59
Female	21	7,48	2	Cluster 2: Moderately Motivated and Adjusted Students	8	7	5,25	1	150	60
Male	20	6	2	Cluster 2: Moderately Motivated and Adjusted Students	16	5	7	1,25	148	61
Female	20	6,24	2	Cluster 2: Moderately Motivated and Adjusted Students	16	4,75	6	1,5	145	62
Male	20	8,6	2	Cluster 1:Highly Motivated and Well-Adjusted Students	6	6,5	1	1	159	63
Male	20	7,61	2	Cluster 1:Highly Motivated and Well-Adjusted Students	12	6	4	1	154	64
Female	20	6,6	2	Cluster 2: Moderately Motivated and Adjusted Students	16	5,75	4	1,25	135	66
Female	20	8,7	2	Cluster 1:Highly Motivated and Well-Adjusted Students	12	5,5	6,5	1	152	67
Female	19	7,5	3	Cluster 1:Highly Motivated and Well-Adjusted Students	10	6,5	7	1	162	68
Female	21	8,55	4	Cluster 2: Moderately Motivated and Adjusted Students	12	6,25	4,5	1,25	142	69
Female	22	8	4	Cluster 1:Highly Motivated and Well-Adjusted Students	10	7	7	1	173	70
Male	22	6,5	2	Cluster 2: Moderately Motivated and Adjusted Students	10	3,5	6,5	1	147	71
Male	20	7,8	1	Cluster 2: Moderately Motivated and Adjusted Students	12	6	5,5	1	155	72
Male	19		1	Cluster 2: Moderately Motivated and Adjusted Students	13	6,5	4	1	131	73
Female	19		1	Cluster 2: Moderately Motivated and Adjusted Students	11	5	3,5	1,25	150	74
Female	19		2	Cluster 2: Moderately Motivated and Adjusted Students	25	7	6,25	1	150	75
Male	20	7	2	Cluster 1:Highly Motivated and Well-Adjusted Students	10	5,75	7	1	159	76
Male	24	7,65	1	Cluster 2: Moderately Motivated and Adjusted Students	13	6,25	5	1	138	77
Female	19	8	2	Cluster 3: Procrastinated and Poorly Adjusted Students	21	7	7	1	115	78
Female	20	7	1	Cluster 2: Moderately Motivated and Adjusted Students	15	5,5	4	2,75	131	79
Female	19		4	Cluster 1:Highly Motivated and Well-Adjusted Students	6	6,75	4,5	1,25	179	80
Male	22	6,5	1	Cluster 2: Moderately Motivated and Adjusted Students	10	4,75	7	1	137	81
Male	19		5	Cluster 3: Procrastinated and Poorly Adjusted Students	12	2	4	3	116	82
Female	24	6,5	1	Cluster 3: Procrastinated and Poorly Adjusted Students	16	6,5	1,75	1,5	131	83
Female	20		1	Cluster 3: Procrastinated and Poorly Adjusted Students	13	5,75	1,75	1	129	84
Male	20		8	Cluster 2: Moderately Motivated and Adjusted Students	10	6,25	4,25	1	150	85
Male	26	6,9	3	Cluster 2: Moderately Motivated and Adjusted Students	14	4,25	6,25	3	136	86
Male	21		6	Cluster 3: Procrastinated and Poorly Adjusted Students	15	7	5,5	1	118	87
Male	24	6	1	Cluster 2: Moderately Motivated and Adjusted Students	10	5,5	7	1	136	88
Female	19		5	Cluster 1:Highly Motivated and Well-Adjusted Students	11	6	6	1	163	89
Male	23	5,46	6	Cluster 3: Procrastinated and Poorly Adjusted Students	16	6,75	5	4,5	102	90
Male	24	7,3	2	Cluster 2: Moderately Motivated and Adjusted Students	20	2	1	1	135	92
Male	20	7,25	1	Cluster 1:Highly Motivated and Well-Adjusted Students	17	5,5	7	1	149	93
Male	21	7,6	4	Cluster 1:Highly Motivated and Well-Adjusted Students	9	7	7	1,25	167	94
Male	22	7,22	9	Cluster 1:Highly Motivated and Well-Adjusted Students	6	5,5	7	1	174	95
Male	23	6,2	2	Cluster 3: Procrastinated and Poorly Adjusted Students	12	1,75	6	2,25	110	96
Male	20	7	2	Cluster 1:Highly Motivated and Well-Adjusted Students	12	4,5	3,5	1	146	97
Female	27		7	Cluster 1:Highly Motivated and Well-Adjusted Students	7	6	5,5	1	175	98
Male	25	6,1	1	Cluster 3: Procrastinated and Poorly Adjusted Students	25	5	5	4,25	127	99
Female	19	8,36	1	Cluster 2: Moderately Motivated and Adjusted Students	11	1,5	5	1	146	100
Female	21	7,5	4	Cluster 2: Moderately Motivated and Adjusted Students	11	6,75	5,25	1,5	136	101
Male	22	5,6	4	Cluster 3: Procrastinated and Poorly Adjusted Students	20	2,5	7	1	112	103
Female	22	7,2	6	Cluster 3: Procrastinated and Poorly Adjusted Students	19	2,5	7	1	106	104
Male	24	6,5	4	Cluster 3: Procrastinated and Poorly Adjusted Students	20	2,5	7	1	107	105
Female	22	8,23	4	Cluster 2: Moderately Motivated and Adjusted Students	15	5,75	5	1,5	150	106
Female	22	6,85	2	Cluster 3: Procrastinated and Poorly Adjusted Students	16	4,75	6,25	3,25	113	107
Female	21	6,5	2	Cluster 2: Moderately Motivated and Adjusted Students	11	5,75	6	1	155	108
Female	20	8,3	3	Cluster 3: Procrastinated and Poorly Adjusted Students	15	6,75	6,5	1	122	110
Female	21	8,6	6	Cluster 3: Procrastinated and Poorly Adjusted Students	12	6,25	7	1	153	111
Female	24	6,82	3	Cluster 2: Moderately Motivated and Adjusted Students	14	2,25	6	1	148	112
Female	21	8,34	4	Cluster 3: Procrastinated and Poorly Adjusted Students	20	3,75	5	2,25	115	113
Male	22	6	2	Cluster 3: Procrastinated and Poorly Adjusted Students	20	1	7	1	100	114
Male	21	8,5	2	Cluster 3: Procrastinated and Poorly Adjusted Students	11	6,25	6	1,25	116	115
Female	20	7,5	2	Cluster 1:Highly Motivated and Well-Adjusted Students	5	7	6,5	1	169	116
Male	20	6,4	3	Cluster 3: Procrastinated and Poorly Adjusted Students	20	1	7	1	108	117
Female	22	8,29	2	Cluster 3: Procrastinated and Poorly Adjusted Students	13	6,5	3,75	1,75	136	118
Male	20	6	3	Cluster 3: Procrastinated and Poorly Adjusted Students	20	1	5,5	1	105	119
Female	21	9	2	Cluster 1:Highly Motivated and Well-Adjusted Students	9	5,75	3,5	1	164	120
Male	21	7	3	Cluster 3: Procrastinated and Poorly Adjusted Students	20	2,5	7	1	113	121
Male	21	5,92	2	Cluster 2: Moderately Motivated and Adjusted Students	10	3	4,25	1,25	124	122
Male	20	7	2	Cluster 1:Highly Motivated and Well-Adjusted Students	11	5	6	1	148	123
Female	20	8	2	Cluster 3: Procrastinated and Poorly Adjusted Students	18	7	7	1	157	124
Female	20	6,89	2	Cluster 2: Moderately Motivated and Adjusted Students	12	5,5	4,25	1,5	145	125
Female	20	8,6	2	Cluster 2: Moderately Motivated and Adjusted Students	14	6,5	6,75	1	161	126
Female	20	8,7	2	Cluster 1:Highly Motivated and Well-Adjusted Students	7	7	2	1	184	127
Female	20	8	2	Cluster 1:Highly Motivated and Well-Adjusted Students	8	7	4,25	1	178	128
Female	20	7,8	2	Cluster 3: Procrastinated and Poorly Adjusted Students	11	6	3,25	2	127	129
Female	20	7,66	2	Cluster 2: Moderately Motivated and Adjusted Students	15	6,5	7	1	131	130
Female	20	7,44	2	Cluster 3: Procrastinated and Poorly Adjusted Students	11	7	5	1	132	131
Female	20	9,26	2	Cluster 3: Procrastinated and Poorly Adjusted Students	9	5,5	5,25	3	121	132
Female	20	8,28	2	Cluster 1:Highly Motivated and Well-Adjusted Students	16	5	6,75	1	166	133
Female	20	7,65	2	Cluster 2: Moderately Motivated and Adjusted Students	10	5,5	7	1	145	134
Female	20	7,25	2	Cluster 2: Moderately Motivated and Adjusted Students	9	7	4,75	1	157	135
Female	20	8,21	2	Cluster 2: Moderately Motivated and Adjusted Students	5	4,5	3	1	161	136
Female	20	7,18	2	Cluster 2: Moderately Motivated and Adjusted Students	9	5	5,25	1	155	137
Female	20	7	2	Cluster 1:Highly Motivated and Well-Adjusted Students	13	5,75	5,25	1	154	138
Female	20	7,19	2	Cluster 2: Moderately Motivated and Adjusted Students	8	5,75	5,75	1	134	139
Male	20	7,8	2	Cluster 3: Procrastinated and Poorly Adjusted Students	6	4	4,75	2,5	127	140
Female	22	7,8	2	Cluster 2: Moderately Motivated and Adjusted Students	16	4,75	5,75	2	123	141
Female	20	7,84	2	Cluster 2: Moderately Motivated and Adjusted Students	12	5	2,75	1	148	142
Female	25	8	2	Cluster 2: Moderately Motivated and Adjusted Students	12	5,25	4,25	2	139	143
Female	20	8,67	2	Cluster 2: Moderately Motivated and Adjusted Students	13	5,75	2,5	1	131	144
Female	20	8,34	2	Cluster 2: Moderately Motivated and Adjusted Students	9	6,5	7	1	152	145
Female	20	8,1	2	Cluster 2: Moderately Motivated and Adjusted Students	13	5,5	5,75	1	159	146
Male	20	8,63	2	Cluster 2: Moderately Motivated and Adjusted Students	7	4,25	4,5	1	148	147
Female	20	8,39	2	Cluster 2: Moderately Motivated and Adjusted Students	13	6	5	1	149	148
Female	20	7,63	2	Cluster 2: Moderately Motivated and Adjusted Students	13	5	5	1	149	149
Female	20	8	2	Cluster 3: Procrastinated and Poorly Adjusted Students	18	6	6	1,75	115	150
Female	20	7,63	2	Cluster 2: Moderately Motivated and Adjusted Students	5	5,75	6,25	2,25	136	151
Male	20	7,15	2	Cluster 2: Moderately Motivated and Adjusted Students	9	5,5	4,5	1	146	152
Female	20	8,08	2	Cluster 1:Highly Motivated and Well-Adjusted Students	10	7	7	1	181	153
Female	20	7,65	2	Cluster 1:Highly Motivated and Well-Adjusted Students	8	5,75	4	1	162	154
Female	20	7,64	2	Cluster 3: Procrastinated and Poorly Adjusted Students	10	6,75	4,75	1	142	155
Female	20	7,97	2	Cluster 1:Highly Motivated and Well-Adjusted Students	11	6	4,5	1	178	156
Female	20	7,55	2	Cluster 2: Moderately Motivated and Adjusted Students	9	6,75	6,25	1	149	157
Female	20	7,89	2	Cluster 1:Highly Motivated and Well-Adjusted Students	7	6,75	4,5	1	160	158
Female	20	8,67	2	Cluster 2: Moderately Motivated and Adjusted Students	10	6	5,25	1,5	148	159
Female	20	8,43	4	Cluster 2: Moderately Motivated and Adjusted Students	8	6,5	6,75	1,25	154	160
Female	20	9,2	2	Cluster 1:Highly Motivated and Well-Adjusted Students	9	5,25	3,25	2	174	162
Female	20	8,07	2	Cluster 2: Moderately Motivated and Adjusted Students	16	6	4,5	1,75	137	163
Female	20	8,03	2	Cluster 2: Moderately Motivated and Adjusted Students	16	4	5	1	149	164
Female	20	9,1	4	Cluster 3: Procrastinated and Poorly Adjusted Students	12	6	2	1	162	165
Male	22	7,1	2	Cluster 2: Moderately Motivated and Adjusted Students	14	5,75	7	1	146	166
Female	20	8,16	2	Cluster 1:Highly Motivated and Well-Adjusted Students	14	6,75	5,25	1	173	167
Female	20	7,53	4	Cluster 2: Moderately Motivated and Adjusted Students	10	4,25	4,75	1,75	150	168
Female	19		2	Cluster 2: Moderately Motivated and Adjusted Students	25	5,75	6,25	1,75	162	169
Female	20		1	Cluster 3: Procrastinated and Poorly Adjusted Students	14	7	4,5	1	127	170
Female	19		1	Cluster 2: Moderately Motivated and Adjusted Students	9	6,75	2,75	1	156	171
Male	19		1	Cluster 3: Procrastinated and Poorly Adjusted Students	10	5,5	5,5	1	155	172
Female	19		1	Cluster 2: Moderately Motivated and Adjusted Students	11	5,75	5,5	1	160	173
Female	19		1	Cluster 3: Procrastinated and Poorly Adjusted Students	16	6,5	5,5	1,25	119	174
Female	19		3	Cluster 2: Moderately Motivated and Adjusted Students	8	5,75	3,5	2,75	148	175
Female	19		1	Cluster 2: Moderately Motivated and Adjusted Students	11	6	7	1	149	176
Female	22		1	Cluster 3: Procrastinated and Poorly Adjusted Students	13	5,5	5,25	1,75	130	177
Female	19		1	Cluster 1:Highly Motivated and Well-Adjusted Students	7	4,25	4	1	176	178
Male	19		2	Cluster 1:Highly Motivated and Well-Adjusted Students	8	5,25	4,5	2,5	160	179
Female	19		1	Cluster 2: Moderately Motivated and Adjusted Students	11	5,5	5	1	148	180
Female	19		2	Cluster 2: Moderately Motivated and Adjusted Students	8	6	7	1,25	136	181
Female	20	8,56	3	Cluster 1:Highly Motivated and Well-Adjusted Students	11	4	3,25	1	152	182
Female	21	8,85	3	Cluster 1:Highly Motivated and Well-Adjusted Students	11	6,5	6,25	1	177	183
Female	22		3	Cluster 1:Highly Motivated and Well-Adjusted Students	9	6,75	2,5	1	164	184
Male	21		3	Cluster 2: Moderately Motivated and Adjusted Students	16	3,75	2	2	145	185
Female	21	6	3	Cluster 3: Procrastinated and Poorly Adjusted Students	8	5	6,75	3	113	186
Female	25		3	Cluster 1:Highly Motivated and Well-Adjusted Students	11	5,75	3,25	1	164	187
Female	21		3	Cluster 3: Procrastinated and Poorly Adjusted Students	5	5,25	3	1	125	188
Female	21		3	Cluster 1:Highly Motivated and Well-Adjusted Students	7	5,5	4,5	1,25	168	189
Female	21	8,33	3	Cluster 2: Moderately Motivated and Adjusted Students	11	5,25	6,5	1	147	190
Female	21	7,48	2	Cluster 2: Moderately Motivated and Adjusted Students	14	4,5	7	2,75	134	191
Female	20	7,3	2	Cluster 2: Moderately Motivated and Adjusted Students	11	5,25	6	2,75	143	192
Female	20	7,3	1	Cluster 2: Moderately Motivated and Adjusted Students	14	7	5,5	1	156	193
Female	24		1	Cluster 2: Moderately Motivated and Adjusted Students	10	5,75	6,75	2	147	195
Female	24	8	3	Cluster 2: Moderately Motivated and Adjusted Students	12	6,25	6	3	143	196
Male	21		2	Cluster 1:Highly Motivated and Well-Adjusted Students	6	6,5	5,25	1	186	198
Male	20	6,5	3	Cluster 3: Procrastinated and Poorly Adjusted Students	20	1	7	1	118	199
Male	21		4	Cluster 1:Highly Motivated and Well-Adjusted Students	13	6,75	7	1,25	154	200
Male	22	6	4	Cluster 3: Procrastinated and Poorly Adjusted Students	20	4	7	1	110	201
Female	22	8,78	4	Cluster 2: Moderately Motivated and Adjusted Students	10	6,5	7	1	169	202
Female	22	8,54	4	Cluster 1:Highly Motivated and Well-Adjusted Students	6	6,25	3,75	1	163	203
Female	22	8,7	4	Cluster 1:Highly Motivated and Well-Adjusted Students	6	5,75	5,25	1	159	204
Female	22	8,7	4	Cluster 2: Moderately Motivated and Adjusted Students	14	6	4,75	1,5	137	205
Female	22	8,38	4	Cluster 2: Moderately Motivated and Adjusted Students	5	6,25	5	1	158	206
Male	22	8,94	4	Cluster 2: Moderately Motivated and Adjusted Students	15	3,75	5	1	129	207
Female	22	8,94	4	Cluster 2: Moderately Motivated and Adjusted Students	15	6,25	4,5	1	167	208
Female	22	8,2	4	Cluster 2: Moderately Motivated and Adjusted Students	10	5	3,75	1	141	209
Female	22	7,4	4	Cluster 1:Highly Motivated and Well-Adjusted Students	13	7	3,75	1,25	140	210
Female	22	8,69	4	Cluster 3: Procrastinated and Poorly Adjusted Students	15	5,75	6,75	1,75	139	211
Female	22	8,6	4	Cluster 2: Moderately Motivated and Adjusted Students	9	4,75	2,75	1,5	133	212
Female	22	8,1	2	Cluster 1:Highly Motivated and Well-Adjusted Students	9	7	5,75	1	161	213
Male	22	7,86	4	Cluster 1:Highly Motivated and Well-Adjusted Students	9	6,25	5,5	1,25	158	214
Female	22	8,83	4	Cluster 2: Moderately Motivated and Adjusted Students	13	7	4,75	1	149	215
Female	22	8,5	4	Cluster 2: Moderately Motivated and Adjusted Students	15	7	4,75	1	143	216
Male	22	9,08	4	Cluster 1:Highly Motivated and Well-Adjusted Students	8	6	4,75	1,25	163	217
Female	22	8,69	4	Cluster 2: Moderately Motivated and Adjusted Students	6	5	4	1,25	161	218
Female	22	8,5	4	Cluster 1:Highly Motivated and Well-Adjusted Students	7	6	4	1	173	219
Female	22	8,5	4	Cluster 1:Highly Motivated and Well-Adjusted Students	8	5,5	5	1	169	220
Male	22	8,9	4	Cluster 2: Moderately Motivated and Adjusted Students	12	5	6,75	2,75	109	221
Female	22	8,67	4	Cluster 1:Highly Motivated and Well-Adjusted Students	9	6,25	6,25	1,5	161	222
Female	22	8,13	4	Cluster 3: Procrastinated and Poorly Adjusted Students	11	3	3,5	3,5	121	223
Female	22	8,83	4	Cluster 2: Moderately Motivated and Adjusted Students	12	7	6,5	1	155	224
Female	22	8,24	4	Cluster 1:Highly Motivated and Well-Adjusted Students	6	7	5,25	1	176	225
Female	22	7,6	4	Cluster 3: Procrastinated and Poorly Adjusted Students	16	5	3,5	2,5	113	226
Female	22	7,6	2	Cluster 2: Moderately Motivated and Adjusted Students	16	4,25	6,25	1,25	140	227
Female	22	9	4	Cluster 1:Highly Motivated and Well-Adjusted Students	5	4,5	2,5	1	166	228
Male	22	7,99	4	Cluster 2: Moderately Motivated and Adjusted Students	9	2,75	2,25	3,75	128	229
Male	23	7,48	4	Cluster 3: Procrastinated and Poorly Adjusted Students	22	4,5	6,25	1,75	142	230
Female	23	7	4	Cluster 2: Moderately Motivated and Adjusted Students	13	6	3,5	1	174	231
Female	22	8,44	4	Cluster 2: Moderately Motivated and Adjusted Students	15	5,25	5	2,5	151	232
Female	22	8,38	4	Cluster 2: Moderately Motivated and Adjusted Students	15	4,75	6,25	1	143	233
Female	22	7,82	4	Cluster 3: Procrastinated and Poorly Adjusted Students	9	6,75	5,75	1	128	234
Female	22	8,45	2	Cluster 2: Moderately Motivated and Adjusted Students	15	5,75	5,75	1,75	143	235
Male	20	7	2	Cluster 3: Procrastinated and Poorly Adjusted Students	21	1	7	1	111	236
Female	24		3	Cluster 1:Highly Motivated and Well-Adjusted Students	10	6,25	5,5	1,25	163	237
Female	21		2	Cluster 1:Highly Motivated and Well-Adjusted Students	8	6	6	1	164	238
Male	20	7	1	Cluster 3: Procrastinated and Poorly Adjusted Students	20	1	7	1	112	239
Female	19	8,2	2	Cluster 3: Procrastinated and Poorly Adjusted Students	12	7	6,5	1	169	240
Male	20	6	2	Cluster 3: Procrastinated and Poorly Adjusted Students	20	1	6,5	1	105	241
Male	20	6,5	1	Cluster 3: Procrastinated and Poorly Adjusted Students	20	1	7	1	113	242
Male	18	5	4	Cluster 3: Procrastinated and Poorly Adjusted Students	20	2,5	7	1	87	243
Male	22	6,5	4	Cluster 3: Procrastinated and Poorly Adjusted Students	20	1	7	1	117	244
Male	22	6	2	Cluster 3: Procrastinated and Poorly Adjusted Students	20	1	7	1	107	245
Male	20	6,5	4	Cluster 3: Procrastinated and Poorly Adjusted Students	20	2,5	7	1	110	246
Male	22	6	3	Cluster 3: Procrastinated and Poorly Adjusted Students	20	1	7	1	105	247
Male	21	7,5	6	Cluster 2: Moderately Motivated and Adjusted Students	7	6,75	2,75	1,25	130	248
Female	24	7,14	3	Cluster 2: Moderately Motivated and Adjusted Students	12	6,25	3,5	1	168	249
Male	21	7	3	Cluster 3: Procrastinated and Poorly Adjusted Students	13	4	7	1	122	250
Female	3	7	3	Cluster 3: Procrastinated and Poorly Adjusted Students	17	6	7	2,5	107	251
Female	21	7	4	Cluster 3: Procrastinated and Poorly Adjusted Students	14	4,5	5	3,5	130	252
Female	21	7,58	3	Cluster 2: Moderately Motivated and Adjusted Students	12	4,5	4	1,25	143	253
Female	21	8,18	3	Cluster 1:Highly Motivated and Well-Adjusted Students	15	5,25	3,75	1	152	255
Female	21	7,74	6	Cluster 2: Moderately Motivated and Adjusted Students	12	7	7	1	149	256
Female	22	7,59	3	Cluster 2: Moderately Motivated and Adjusted Students	9	5,75	7	1	157	257
Female	21	8,5	3	Cluster 1:Highly Motivated and Well-Adjusted Students	10	5,25	3,75	1	175	258
Female	23	7,3	2	Cluster 3: Procrastinated and Poorly Adjusted Students	15	5	5,75	3,5	101	259
Male	26		3	Cluster 1:Highly Motivated and Well-Adjusted Students	5	7	6,5	1	188	260
Male	21	7	3	Cluster 3: Procrastinated and Poorly Adjusted Students	17	4	7	1	115	261
Female	21	8,21	3	Cluster 1:Highly Motivated and Well-Adjusted Students	7	5	5	1	162	262
Female	21	8,83	2	Cluster 2: Moderately Motivated and Adjusted Students	10	6,75	5,75	1,25	136	264
Female	22	8,7	2	Cluster 1:Highly Motivated and Well-Adjusted Students	8	7	5,25	1	188	265
Female	25		3	Cluster 3: Procrastinated and Poorly Adjusted Students	9	1	2,5	7	86	266
Male	21	7	4	Cluster 3: Procrastinated and Poorly Adjusted Students	16	2,5	7	1	109	267
Female	23	8,91	2	Cluster 3: Procrastinated and Poorly Adjusted Students	19	2,25	3,25	6,5	101	268
Male	24	9,59	1	Cluster 1:Highly Motivated and Well-Adjusted Students	8	5,75	4	1,25	164	271
Male	19		4	Cluster 1:Highly Motivated and Well-Adjusted Students	25	6	2,75	1	156	272
Female	23	7	2	Cluster 3: Procrastinated and Poorly Adjusted Students	20	1	7	2,5	108	273
Female	25	7,5	3	Cluster 1:Highly Motivated and Well-Adjusted Students	6	6,5	5,5	1	182	274
Female	21		4	Cluster 3: Procrastinated and Poorly Adjusted Students	12	2,5	6,5	1,25	121	275
Male	22	7	4	Cluster 3: Procrastinated and Poorly Adjusted Students	17	1	7	1	107	276
Male	22	6	4	Cluster 3: Procrastinated and Poorly Adjusted Students	25	1	7	4	99	278
Male	22	6	3	Cluster 3: Procrastinated and Poorly Adjusted Students	20	4	7	2,5	103	279
Male	21	6	4	Cluster 3: Procrastinated and Poorly Adjusted Students	25	1	7	4	105	280
Male	22	6	999	Cluster 3: Procrastinated and Poorly Adjusted Students	25	1	7	4	104	282
Female	28	6,85	5	Cluster 1:Highly Motivated and Well-Adjusted Students	5	7	7	1	187	283
Female	25	8	5	Cluster 1:Highly Motivated and Well-Adjusted Students	7	6,5	7	4	170	284
Male	23	6	4	Cluster 3: Procrastinated and Poorly Adjusted Students	25	1	7	5,5	95	285
Male	22	6,8	4	Cluster 3: Procrastinated and Poorly Adjusted Students	20	2,5	7	1	116	286
Female	22	8,85	3	Cluster 1:Highly Motivated and Well-Adjusted Students	5	7	6,75	1	180	287
Male	21	6	3	Cluster 3: Procrastinated and Poorly Adjusted Students	19	2,5	7	1	123	288
Male	21	6,7	4	Cluster 3: Procrastinated and Poorly Adjusted Students	16	2,5	7	1	113	289
Male	22	6	4	Cluster 3: Procrastinated and Poorly Adjusted Students	20	1	7	7	92	290
Male	22	6	3	Cluster 1:Highly Motivated and Well-Adjusted Students	10	7	7	2,5	159	291
Female	21	8,11	2	Cluster 2: Moderately Motivated and Adjusted Students	5	5	4,5	3	141	292
Male	20	8,3	4	Cluster 3: Procrastinated and Poorly Adjusted Students	14	5	7	1	146	293
Female	28	6,75	3	Cluster 3: Procrastinated and Poorly Adjusted Students	12	6	5	2,25	119	294
Male	21	7,8	3	Cluster 3: Procrastinated and Poorly Adjusted Students	13	4	7	1	107	295
Female	21	7,5	3	Cluster 2: Moderately Motivated and Adjusted Students	11	2,75	1,5	1,25	143	296
Female	21	8,8	3	Cluster 3: Procrastinated and Poorly Adjusted Students	12	5,75	6,5	1,75	131	297
Male	21	6,8	2	Cluster 3: Procrastinated and Poorly Adjusted Students	14	4	7	1	109	300
Male	20	8,9	3	Cluster 3: Procrastinated and Poorly Adjusted Students	14	4	7	1	111	301
Male	21	7,9	3	Cluster 3: Procrastinated and Poorly Adjusted Students	11	1	7	1	115	302
